# Supplementary material for: Selenoprotein M Protects Intestinal Health in Nickel-Exposed Mice: Implications for Animal Welfare Under Heavy Metal Stress
Source: Vet Sci. 2025 Oct 4;12(10):955. doi: 10.3390/vetsci12100955 (PMC12567978; doi:10.3390/vetsci12100955)
Supplement: Supplementary file 1 [file vetsci-12-00955-s001.zip]

Archive with 2 entries (2 files):
- File S1 Original images of western blot.pdf
- Supplementary Table S1.docx.pdf
